# Supplementary material for: Cropland connectivity affects genetic divergence of Colorado potato beetle along an invasion front
Source: Evol Appl. 2020 Oct 8;14(2):553–65. doi: 10.1111/eva.13140 (PMC7896701; doi:10.1111/eva.13140)
Supplement: Supplementary file 2 — Table S1‐S4 [file EVA-14-553-s002.xlsx]

## Sheet: TableS1
Table S1 Sample information and genetic diversity coefficients of Leptinotarsa decemlineata populations
Code	Geographic divisions	Locations	1st obs.	Sampling year	Long./Lat.	Sample size (♂/♀/larva)	HO	HS	AR	FIS	βs
ME	USA	Maine, USA		2010	-68.95, 45.87	22/22/0	0.511644	0.654667	4.94992	0.235867	-0.0767617
MD	USA	Maryland, USA		2010	-74.47, 39.43	9/6/0	0.438733	0.643311	4.48032	0.2911	-0.0489424
SP	Europe	Gerona, Spain		2011	-5.57, 42.58	11/12/0	0.629767	0.6277	3.41498	-0.00622222	-0.0352877
FR	Europe	Orlean, France		2010	-1.90, 47.90	6/6/0	0.543767	0.622978	3.53623	0.130889	-0.0216915
IT	Europe	Umbria, Italy		2012	12.87, 43.00	15/14/0	0.691989	0.601278	3.41426	-0.139544	0.00566432
RU	Europe	Saint Petersburg, Russia		2012	34.27, 60.23	11/12/0	0.599033	0.600878	3.80259	-0.0244556	0.00903914
CTJ	Central Asia; C	Khujand, Tajikistan		2012	69.70, 40.28	15/15/0	0.555567	0.517244	3.28255	-0.0763889	0.145873
CKG	Central Asia; C	Tyn, Kyrgyzstan		2018	78.21, 42.75	15/15/0	0.477778	0.422156	2.97931	-0.0388778	0.302204
CKZ	Central Asia; C	Almaty, Kazakhstan		2018	78.23, 44.23	15/15/0	0.537033	0.538844	3.18749	0.0419	0.111392
YHC-03	Yili; Y	Huocheng, Xinjiang, China	1993	2003	80.79, 44.03	15/15/0	0.524278	0.542744	2.70522	0.0279444	0.105394
YHC-07	Yili; Y	Huocheng, Xinjiang, China	1993	2007	80.79, 44.04	15/15/0	0.510156	0.539089	3.02805	0.0628444	0.111565
YHC-09	Yili; Y	Huocheng, Xinjiang, China	1993	2009	80.79, 44.04	14/10/0	0.470111	0.433956	2.53086	-0.0369333	0.282973
YHC-12	Yili; Y	Huocheng, Xinjiang, China	1993	2012	80.79, 44.05	16/17/0	0.614978	0.494011	2.75257	-0.176056	0.182214
YHC-18	Yili; Y	Huocheng, Xinjiang, China	1993	2018	80.79, 44.05	15/15/0	0.575467	0.509733	3.30159	-0.0201556	0.157446
YZS-03	Yili; Y	Zhaosu, Xinjiang, China	1998	2003	81.10, 43.13	15/15/0	0.524278	0.542744	2.70522	0.0279444	0.105394
YZS-07	Yili; Y	Zhaosu, Xinjiang, China	1998	2007	81.10, 43.14	12/12/0	0.413033	0.4367	2.62679	0.0649556	0.280639
YZS-09	Yili; Y	Zhaosu, Xinjiang, China	1998	2009	81.10, 43.14	17/19/0	0.4775	0.503244	2.45331	0.0320333	0.170633
YYN	Yili; Y	Yining, Xinjiang, China	1993	2018	81.41, 43.92	15/15/0	0.496122	0.503822	3.21136	0.0284	0.169286
YXY	Yili; Y	Xinyuan, Xinjiang, China	1994	2017	83.28, 43.42	15/15/0	0.476633	0.470922	2.68672	0.0468111	0.223173
AHB-03	Altay; A	Habahe, Xinjiang, China	2001	2003	86.43, 48.03	12/12/0	0.425933	0.4719	2.63221	0.1873	0.223292
AHB-07	Altay; A	Habahe, Xinjiang, China	2001	2007	86.43, 48.05	15/15/0	0.464367	0.528167	2.91928	0.149889	0.130791
AAL-03	Altay; A	Altay, Xinjiang, China	2003	2003	88.12, 47.74	15/15/0	0.528356	0.568167	2.97291	0.0792444	0.0640441
AAL-07	Altay; A	Altay, Xinjiang, China	2003	2007	88.15, 47.77	15/14/0	0.593522	0.596456	3.50142	0.0199333	0.0196998
AAL-09	Altay; A	Altay, Xinjiang, China	2003	2009	88.15, 47.77	10/11/0	0.533078	0.604467	3.07849	0.114356	0.000623508
AFH	Altay; A	Fuhai, Xinjiang, China	2007	2007	87.52, 47.15	20/20/4	0.497478	0.427156	2.43065	-0.0672111	0.284429
TTC-03	Tacheng;T	Tacheng, Xinjiang, China	1993	2003	82.98, 46.73	15/15/0	0.534744	0.552911	2.99052	0.0308222	0.08861
TTC-07	Tacheng;T	Tacheng, Xinjiang, China	1993	2007	82.99, 46.73	10/11/0	0.559522	0.5626	3.055	-0.0031	0.072263
TTC-09	Tacheng;T	Tacheng, Xinjiang, China	1993	2009	82.98, 46.73	14/13/0	0.485722	0.521067	2.85102	0.102867	0.141871
TTC-12	Tacheng;T	Tacheng, Xinjiang, China	1993	2012	82.98, 46.73	15/15/0	0.536711	0.516389	2.86916	0.00626667	0.14779
TTC-18	Tacheng;T	Tacheng, Xinjiang, China	1993	2018	82.98, 46.73	15/15/0	0.485178	0.4882	2.84488	0.0735444	0.194947
TJH	Tacheng;T	Jinghe, Xinjiang, China	1996	2003	82.93, 44.66	12/13/0	0.515556	0.572511	3.39388	0.106089	0.0577263
IWS-03	Inland; I	Wusu, Xinjiang, China	1997	2003	84.65, 44.43	12/12/0	0.492422	0.568133	3.13058	0.149633	0.0657251
IWS-07	Inland; I	Wusu, Xinjiang, China	1997	2007	84.65, 44.46	15/15/0	0.464633	0.548089	3.31685	0.134822	0.0990235
IWS-09	Inland; I	Wusu, Xinjiang, China	1997	2009	84.66, 44.46	12/12/0	0.402356	0.5312	2.91264	0.269656	0.128558
IWL-03	Inland; I	Urumqi, Xinjiang, China	1999	2003	87.33, 43.56	15/15/0	0.4	0.4611	2.56378	0.177211	0.241225
IWL-07	Inland; I	Urumqi, Xinjiang, China	1999	2007	87.33, 43.51	12/12/0	0.553556	0.5123	2.62784	-0.0739222	0.153658
IWL-09	Inland; I	Urumqi, Xinjiang, China	1999	2009	87.33, 43.45	15/15/0	0.529633	0.493422	2.63945	-0.0586444	0.185215
IWL-12	Inland; I	Urumqi, Xinjiang, China	1999	2012	87.33, 43.48	15/15/0	0.485322	0.474978	2.46822	0.0407667	0.216409
IWL-18	Inland; I	Urumqi, Xinjiang, China	1999	2018	87.33, 43.60	15/15/0	0.415311	0.468033	2.68032	0.144444	0.229625
IQT	Inland; I	Qitai, Xinjiang, China	2001	2009	89.53, 44.04	15/15/0	0.402767	0.4717	2.75011	0.1729	0.224457
IML-07	Inland; I	Mulei, Xinjiang, China	2003	2007	89.97, 43.79	12/12/0	0.543089	0.480511	2.83302	-0.0888667	0.205385
IML-09	Inland; I	Mulei, Xinjiang, China	2003	2009	89.97, 43.79	17/17/0	0.555556	0.4908	2.89037	-0.0827111	0.188974
IML-12	Inland; I	Mulei, Xinjiang, China	2003	2012	89.98, 43.74	15/15/0	0.472267	0.494856	3.13935	0.0825556	0.184505
IML-18	Inland; I	Mulei, Xinjiang, China	2003	2018	90.01, 43.81	15/15/0	0.464056	0.489089	2.66433	0.103478	0.194189
EBQ	Eastern China	Baoqing,Heilongjiang, China	2016	2016	132.32, 46.53	8/9/0	0.582189	0.599789	3.48255	0.0425778	0.011789
EMD	Eastern China	Mudanjiang, Heilongjiang, China	2016	2016	130.05, 44.92	15/15/0	0.701189	0.605644	4.22427	-0.159722	-0.00176099
ECH	Eastern China	Hunchun, Jilin, China	2013	2013	131.32, 43.43	0/2/11	0.674511	0.575889	3.07452	-0.182244	0.04352
1st obs.: first obversed year; HO: observed heterozygosity; HS: unbiased gene diversity; AR: allelic richness; FIS: inbreeding coefficient; βs: population specific FST

## Sheet: Table S2
Table S2 Summary of all inputs for the three test methods of isolation models.
Isolation model	partial Mantel Test			GDM		dbRDA
	Response variable	Predictor variable	Control variable	Response variable	Predictor variable	Response variable	Predictor variable	Control variable
IBD	Gen.	Geo.	Env.	Gen.	Geo.
IBE	Gen.	Env.	Geo.	Gen.	Env.	iGen.	Climate factors	NA/PCNMs
IBR-climate	Gen.	LCD-climate	Geo.	Gen.	LCD-climate
IBR-landcover	Gen.	LCD-landcover	Geo.	Gen.	LCD-landcover	iGen.	PCNMs	NA/Climate factors
IBR-road	Gen.	LCD-road	Geo.	Gen.	LCD-road
IBD + IBE				Gen.	Geo. + Env.
IBE + IBR-landcover				Gen.	Env. + LCD-landcover
All				Gen.	all 5 above
Gen., genetic distance; Geo., geographic distance; Env., environment distance; iGen., individual genetic distance; PCNMs, rectangular data transformed from individual LCD-landcover;

## Sheet: TableS3
Table S3 Permutation-based multivariate analysis of variance to determine the percentage of variance explained by the effects of sampling sites, year of sampling. Significance was assessed using 9,999 permutations
	df	Sums of Squares	Mean Square	F value	R2	p
Time	4	183.3	45.833	4.5047	0.01912	0.001
Space	7	891.3	127.328	12.5147	0.09294	0.001
Residuals	837	8515.9	10.174
Total	848	9590.5

## Sheet: TableS4
Table S4 Results of Multiple Matrix Regression with Randomization (MMRR), partial Mantel tests and generalized dissimilarity models (GDM) to evaluate the isolated and combined contributions of geographic distance, environment distance and three least-cost path distances on Leptinotarsa decemlineata population genetic divergence (measured as Nei's D)
Models	MMRR		partial Mantel Test		Proportion genetic divergence explained in GDM
	R2	p	r	p
IBD	0.156	0.0006	0.216	0.041	0.1482
IBE	0.147	0.01	0.239	0.0774	0.2467
IBR-climate	0.206	0.0003	0.171	0.1443	0.2002
IBR-landcover	0.297	0.0002	0.392	0.0079	0.2834
IBR-road	0.161	0.0014	0.072	0.2915	0.1545
IBD + IBE					0.3096
IBR-landcover + IBE					0.3816
All					0.3822
